# Supplementary material for: Biomarkers Indicating Early Epithelial–Mesenchymal Transition Changes in Oral Epithelial Dysplasias: A Systematic Review
Source: Diagnostics (Basel). 2026 Jun 17;16(12):1891. doi: 10.3390/diagnostics16121891 (PMC13297774; doi:10.3390/diagnostics16121891)
Supplement: Supplementary file 1 [file diagnostics-16-01891-s001.zip]

Archive with 1 entries (1 files):
- diagnostics-4323207-supplementary.pdf
